# Supplementary material for: Feasibility of Renal Blood Flow Measurement Using 64Cu-ATSM PET/MRI: A Quantitative PET and MRI Study
Source: Diagnostics (Basel). 2023 May 10;13(10):1685. doi: 10.3390/diagnostics13101685 (PMC10216934; doi:10.3390/diagnostics13101685)
Supplement: Supplementary file 1 [file diagnostics-13-01685-s001.zip]

Archive with 1 entries (1 files):
- diagnostics-2304974-supplementary.pptx
